# Supplementary material for: Comparison of Neoatherosclerosis and Neovascularization of Restenosis after Drug-Eluting Stent Implantation: An Optical Coherence Tomography Study
Source: Rev Cardiovasc Med. 2023 Nov 30;24(12):341. doi: 10.31083/j.rcm2412341 (PMC11272882; doi:10.31083/j.rcm2412341)
Supplement: Supplementary file 1 [file 2153-8174-24-12-341-s1.zip]

Archive with 1 entries (1 files):
- 2153-8174-24-12-341-s1.docx
